# Supplementary material for: Central Composite Design for Formulation and Optimization of Solid Lipid Nanoparticles to Enhance Oral Bioavailability of Acyclovir
Source: Molecules. 2021 Sep 7;26(18):5432. doi: 10.3390/molecules26185432 (PMC8470285; doi:10.3390/molecules26185432)
Supplement: Supplementary file 1 [file molecules-26-05432-s001.zip]

Archive with 1 entries (1 files):
- molecules-1354305-supplementary.pdf
